# Supplementary material for: Analysis of colorectal cancers in British Bangladeshi identifies early onset, frequent mucinous histotype and a high prevalence of RBFOX1 deletion
Source: Mol Cancer. 2013 Jan 3;12:1. doi: 10.1186/1476-4598-12-1 (PMC3544714; doi:10.1186/1476-4598-12-1)
Supplement: Additional file 3 — Table S2.RBFOX1 mRNA expression in CRC cell lines and paired CRC and normal tissues samples. [file 1476-4598-12-1-S3.xlsx]

## Sheet: RBFOX1 Expression in Cells
	RBFOX1		HPRT		RBFOX1/HPRT
Sample Name	Cт	conc	Cт	conc
CACO2	Undetermined	0	22.6965	18.8427	0
COLO205	Undetermined	0	21.498	39.2814	0
COLO320	Undetermined	0	25.6621	3.06033	0
DLD1	33.7982	0.109287	24.9821	4.64254	0.0235403
HCA7	Undetermined	0	21.9768	29.2902	0
HCC2998	Undetermined	0	22.2433	24.8757	0
HCT8	Undetermined	0	24.0992	7.97563	0
HCT15	33.3873	0.144278	22.6493	19.3968	0.00743823
HCT116	Undetermined	0	22.9614	16.0193	0
HT29	33.5873	0.126031	22.0987	27.1821	0.00463653
LIM1215	Undetermined	0	22.9326	16.3046	0
LIM1863	Undetermined	0	21.7845	32.9536	0
LIM1899	Undetermined	0	21.9512	29.7532	0
LIM2099	Undetermined	0	21.6676	35.4026	0
LIM2405	33.1514	0.169237	23.4773	11.6767	0.0144935
LIM2463	Undetermined	0	37.9732	0.00161709	0
LIM2550	Undetermined	0	22.6451	19.4465	0
LIM2551	Undetermined	0	29.1223	0.367039	0
LIM2537	Undetermined	0	23.1703	14.094	0
LOVO	Undetermined	0	17.5383	444.817	0
LS174T	Undetermined	0	22.5321	20.8406	0
RKO	Undetermined	0	24.1751	7.61329	0
SKCO1	Undetermined	0	21.6126	36.6168	0
SW1116	Undetermined	0	29.8944	0.228653	0
SW48	Undetermined	0	25.3597	3.68352	0
SW403	Undetermined	0	23.8122	9.50999	0
SW480	Undetermined	0	22.3492	23.3131	0
SW620	Undetermined	0	22.7936	17.7543	0
SW837	Undetermined	0	23.8529	9.27542	0
SW948	Undetermined	0	21.9935	28.9927	0
SW1222	31.5361	0.504433	21.6148	36.5657	0.0137952
T84	Undetermined	0	20.9923	53.5527	0
COCM1	Undetermined	0	23.2171	13.6956	0
CX1	Undetermined	0	21.1327	49.1383	0
GP2D	31.1102	0.672782	22.7412	18.334	0.0366959
Gp5D	Undetermined	0	22.8843	16.7941	0
HCA46	Undetermined	0	23.4993	11.5205	0
HRA19	Undetermined	0	21.5632	37.7423	0
HT55	Undetermined	0	23.6825	10.2969	0
LS411	33.8435	0.105985	23.967	8.64902	0.012254
SW1417	Undetermined	0	23.3651	12.5078	0
SW1463	Undetermined	0	26.6461	1.6743	0
VACO5	Undetermined	0	23.861	9.22962	0

## Sheet: RBFOX1 Expression in Tissues
			RBFOX1		HPRT		RBFOX1/HPRT
CRC Patient ID	Sample Type	Tumour Stage	Cт Mean	Calc conc	Cт Mean	Calc conc
1	Normal		33.6617	0.119847	32.0685	0.0603219	1.98679
	Tumour	C	28.6808	3.47733	25.729	2.93729	1.18386
2	Normal		32.6082	0.24433	29.999	0.214464	1.13926
	Tumour	C	30.1958	1.24845	24.3039	7.03533	0.177455
3	Normal		34.704	0.059236	30.6398	0.144801	0.409086
	Tumour	C	31.8584	0.40566	28.9557	0.406496	0.997943
4	Normal		35.9705	0.0251585	32.742	0.0399216	0.630197
	Tumour	C	34.2655	0.0796801	24.8727	4.96447	0.0160501
5	Normal		35.9223	0.0259922	31.6747	0.0767883	0.338491
	Tumour	C	33.2879	0.154309	27.1215	1.25111	0.123338
6	Normal		31.6405	0.470046	28.1424	0.66917	0.702432
	Tumour	B	Undetermined	0	25.8864	2.66722	0
7	Normal		36.7337	0.0150166	33.2425	0.0293755	0.511197
	Tumour	C	Undetermined	0	30.6298	0.145688	0
8	Normal		32.9542	0.193374	31.3311	0.0947871	2.04009
	Tumour	C	Undetermined	0	28.7893	0.450136	0
9	Normal		33.3302	0.149964	33.9238	0.0193479	7.75092
	Tumour	C	32.879	0.203463	31.1117	0.108431	1.87643
10	Normal		28.5759	3.73288	26.8871	1.44436	2.58445
	Tumour	B	29.0249	2.75553	23.8257	9.43153	0.292162
11	Normal		25.9395	22.1927	24.5197	6.16385	3.60046
	Tumour	B	29.1909	2.463	28.4587	0.551248	4.46803
12	Normal		23.643	104.845	19.6291	123.496	0.848981
	Tumour	C	25.1607	37.5734	21.5402	38.2768	0.981625
13	Normal		25.6964	26.1566	23.4554	11.8343	2.21025
	Tumour	B	26.8728	11.807	22.0749	27.5808	0.428088
14	Normal		26.6586	13.6469	25.0873	4.3527	3.13527
	Tumour	B	25.5348	29.1769	25.5438	3.29045	8.86715
15	Normal		26.5592	14.5958	24.617	5.80692	2.51351
	Tumour	B	Undetermined	0	27.2892	1.1289	0
16	Normal		31.3454	0.573843	33.1038	0.0319818	17.9428
	Tumour	B	Undetermined	0	29.6493	0.265716	0
17	Normal		31.5495	0.499876	30.1584	0.194502	2.57003
	Tumour	C	Undetermined	0	28.7943	0.448777	0
18	Normal		25.5881	28.1443	23.3018	13.003	2.16444
	Tumour	B	Undetermined	0	29.3467	0.319876	0
19	Normal		29.0211	2.76254	26.9437	1.39514	1.98012
	Tumour	B	Undetermined	0	21.4628	40.1381	0
