# Supplementary material for: Analysis of colorectal cancers in British Bangladeshi identifies early onset, frequent mucinous histotype and a high prevalence of RBFOX1 deletion
Source: Mol Cancer. 2013 Jan 3;12:1. doi: 10.1186/1476-4598-12-1 (PMC3544714; doi:10.1186/1476-4598-12-1)
Supplement: Additional file 4 — Table S3. Somatic mutations and single nucleotide polymorphisms found in CRC cell lines and paired CRC and normal tissues samples. [file 1476-4598-12-1-S4.xlsx]

## Sheet: RBFOX1 mutations in cell lines
Cell line	Somatic mutations
CACO2
CoCM1	c.776C>T; p.Ser259Phe
COLO205
COLO320
CX1
DLD1
Gp2d
Gp5d
HCA7
HCC2998
HCT116
HCT15	c.288C>T; p.Ser96Ser
HCT8
HRA19
HT29
HT55
LIM1215
LIM1863
LIM1899
LIM2099
LIM2405	c.393A>G; p.Glu131Glu (SNP, rs140174146)
LIM2463
LIM2537
LIM2550
LIM2551	c.154delC
LOVO	c.293C>T; p.Ala98Val	c.353C>T; p.Thr118Met
LS174T
LS411	c.293 C>T; Ala98Val
RKO
SKCO1
SW1116
SW1222
SW403
SW48
SW480
SW620
SW837
SW948
T84

## Sheet: RBFOX1 mutations in tumours
Patient #	Somatic mutations		Stage	Location
1			B	Caecum
2			C	Sigmoid Colon
3			D	Transverse Colon
4			B	Sigmoid Colon
5			C	Sigmoid Colon
6			B	Rectosigmoid
7			C	Rectosigmoid
8			B	Caecum
9			B	Sigmoid Colon
10			C	Descending Colon
11			C	Ascending Colon
12			C	Sigmoid Colon
13			C	Ascending Colon
14			B	Rectum-Upper Third
15			B	Transverse Colon
16			B	Ascending Colon
17			C	Sigmoid Colon
18			B	Ascending Colon
19			B	Splenic Flexure
20			B	Sigmoid Colon
21			C	Caecum
22			C	Rectosigmoid
23			B	Caecum
24			B	Sigmoid Colon
25			D	Ascending Colon
26			B	Hepatic Flexure
27			B	Rectosigmoid
28			C	Transverse Colon
29			B	Transverse Colon
30			B	Rectum-Upper Third
31			C	Sigmoid Colon
32			C	Sigmoid Colon
33			C	Splenic Flexure
34			B	Caecum
35	c.851C>T; p.Ala284Val	c.1023G>A; p.Gln341Gln	C	Caecum
36			C	Sigmoid Colon
37			B	Sigmoid Colon
38			C	Caecum
39			B	Ascending Colon
40			C	Transverse Colon
41			C	Splenic Flexure
42			B	Hepatic Flexure
43			B	Sigmoid Colon
44			C	Sigmoid Colon
45			C	Rectum-Upper Third
46			C	Rectum-Middle Third
47			B	Rectosigmoid
48			C	Splenic Flexure
49			B	Sigmoid Colon
50			C	Ascending Colon
51			B	Ascending Colon
52			B	Splenic Flexure
53	c.350C>T; p.Pro117Leu (SNP, rs139251660)		B	Sigmoid Colon
54			B	Ascending Colon
55			C	Sigmoid Colon
56			B	Caecum
57			C	Caecum
58			C	Sigmoid Colon
59			C	Sigmoid Colon
60			B	Caecum
61			C	Ascending Colon
62			C	Sigmoid Colon
63			C	Ascending Colon
64			B	Transverse Colon
65			B	Transverse Colon
66			C	Sigmoid Colon
67			B	Rectum-Lower Third
68			B	Caecum
69			B	Caecum
70			B	Sigmoid Colon
71			C	Hepatic Flexure
72			C	Caecum
73			B	Caecum
74			D	Sigmoid Colon
75			B	Sigmoid Colon
76			B	Sigmoid Colon
77			B	Sigmoid Colon
78			B	Sigmoid Colon
79			C	Hepatic Flexure
80			C	Sigmoid Colon
81			C	Caecum
82			D	Caecum
83			C	Sigmoid Colon
84			B	Rectosigmoid
85			B	Splenic Flexure
86			C	Rectosigmoid
87			B	Ascending Colon
88			B	Caecum
89			C	Caecum
90			B	Caecum
91			B	Sigmoid Colon
92			B	Sigmoid Colon
93	c.598G>A; p.Val200Met		B	Ascending Colon
94			B	Hepatic Flexure
95			B	Ascending Colon
96			B	Transverse Colon
97			B	Sigmoid Colon
98			B	Caecum
99			B	Ascending Colon
100			B	Splenic Flexure
101			B	Sigmoid Colon
102			C	Rectum-Upper Third
103			B	Hepatic Flexure
104			C	Ascending Colon
105			B	Sigmoid Colon
106			B	Sigmoid Colon
107			B	Caecum
108			C	Rectum-Middle Third
109			C	Splenic Flexure
110			B	Sigmoid Colon
111			B	Rectum-Lower Third
112			B	Caecum
113			B	Caecum
114			B	Rectum-Upper Third
115			B	Sigmoid Colon
116			B	Sigmoid Colon
117			B	Rectum-Upper Third
118			B	Transverse Colon
119			B	Ascending Colon
120			B	Sigmoid Colon
121			B	Sigmoid Colon
122			B	Sigmoid Colon
123			B	Sigmoid Colon
124			B	Caecum
125			B	Rectosigmoid
126			B	Rectosigmoid
127			B	Ascending Colon
128			B	Hepatic Flexure
129			B	Caecum
130			B	Sigmoid Colon
131			B	Sigmoid Colon
132			B	Rectum-Lower Third
133			B	Rectosigmoid
134			B	Sigmoid Colon
135			B	Splenic Flexure
136			B	Rectum-Middle Third
137			B	Ascending Colon
